# Supplementary material for: Determination of Artificial Sweeteners in Commercial Beverages: Do We Know What We Are Consuming?
Source: J Xenobiot. 2025 Oct 11;15(5):164. doi: 10.3390/jox15050164 (PMC12565320; doi:10.3390/jox15050164)
Supplement: Supplementary file 1 [file jox-15-00164-s001.zip]

Archive with 1 entries (1 files):
- jox-3903257-supplementary.pdf
